# Supplementary material for: The genome of Litomosoides sigmodontis illuminates the origins of Y chromosomes in filarial nematodes
Source: PLoS Genet. 2024 Jan 16;20(1):e1011116. doi: 10.1371/journal.pgen.1011116 (PMC10817185; doi:10.1371/journal.pgen.1011116)
Supplement: S1 Table — (XLSX) [file pgen.1011116.s009.xlsx]

## Sheet: Sheet1
Accession	Species	Chromosome	Diploid region start	Diploid region stop	Diploid region length	SNP count	SNP density	SNPs per bp
SRR13154015	Dirofilaria immitis	dirofilaria_immitis_chrX	13000000	28232375	15232375	6406	0.0004206	2377.83
SRR13154014	Dirofilaria immitis	dirofilaria_immitis_chrX	13000000	28232375	15232375	7350	0.0004825	2072.43
SRR13154013	Dirofilaria immitis	dirofilaria_immitis_chrX	13000000	28232375	15232375	6935	0.0004553	2196.45
ERR676581	Onchocerca volvulus	OVOC_OM2	22100000	25485961	3385961	22615	0.006679	149.722
ERR948794	Onchocerca volvulus	OVOC_OM2	22100000	25485961	3385961	13039	0.0038509	259.679
ERR948795	Onchocerca volvulus	OVOC_OM2	22100000	25485961	3385961	13589	0.0040133	249.169
ERR948796	Onchocerca volvulus	OVOC_OM2	22100000	25485961	3385961	6382	0.0018848	530.549
ERR948800	Onchocerca volvulus	OVOC_OM2	22100000	25485961	3385961	13115	0.0038733	258.175
ERR948801	Onchocerca volvulus	OVOC_OM2	22100000	25485961	3385961	14003	0.0041356	241.803
ERR948802	Onchocerca volvulus	OVOC_OM2	22100000	25485961	3385961	6617	0.0019542	511.706
SRR3111731	Brugia malayi	Bm_v4_ChrX_scaffold_001	22300000	24943668	2643668	13470	0.0050952	196.263
SRR3111738	Brugia malayi	Bm_v4_ChrX_scaffold_001	22300000	24943668	2643668	12750	0.0048228	207.347
SRR3111864	Brugia malayi	Bm_v4_ChrX_scaffold_001	22300000	24943668	2643668	14110	0.0053373	187.361
SRR3112012	Brugia malayi	Bm_v4_ChrX_scaffold_001	22300000	24943668	2643668	10940	0.0041382	241.652
SRR3111504	Brugia malayi	Bm_v4_ChrX_scaffold_001	22300000	24943668	2643668	13797	0.0052189	191.612
SRR3111510	Brugia malayi	Bm_v4_ChrX_scaffold_001	22300000	24943668	2643668	12028	0.0045497	219.793
SRR3111544	Brugia malayi	Bm_v4_ChrX_scaffold_001	22300000	24943668	2643668	15720	0.0059463	168.172
SRR3111568	Brugia malayi	Bm_v4_ChrX_scaffold_001	22300000	24943668	2643668	9312	0.0035224	283.899
SRR3111579	Brugia malayi	Bm_v4_ChrX_scaffold_001	22300000	24943668	2643668	12721	0.0048119	207.819
SRR3111581	Brugia malayi	Bm_v4_ChrX_scaffold_001	22300000	24943668	2643668	15661	0.005924	168.806
SRR3111514	Brugia malayi	Bm_v4_ChrX_scaffold_001	22300000	24943668	2643668	15593	0.0058982	169.542
SRR3111517	Brugia malayi	Bm_v4_ChrX_scaffold_001	22300000	24943668	2643668	10504	0.0039733	251.682
SRR3111629	Brugia malayi	Bm_v4_ChrX_scaffold_001	22300000	24943668	2643668	13750	0.0052011	192.267
SRR3111630	Brugia malayi	Bm_v4_ChrX_scaffold_001	22300000	24943668	2643668	14342	0.005425	184.33
SRR3111634	Brugia malayi	Bm_v4_ChrX_scaffold_001	22300000	24943668	2643668	14630	0.005534	180.702
SRR3111636	Brugia malayi	Bm_v4_ChrX_scaffold_001	22300000	24943668	2643668	14510	0.0054886	182.196
SRR3111640	Brugia malayi	Bm_v4_ChrX_scaffold_001	22300000	24943668	2643668	12910	0.0048834	204.777
SRR3111318	Brugia malayi	Bm_v4_ChrX_scaffold_001	22300000	24943668	2643668	15310	0.0057912	172.676
SRR3111319	Brugia malayi	Bm_v4_ChrX_scaffold_001	22300000	24943668	2643668	14857	0.0056198	177.941
SRR5190290	Brugia malayi	Bm_v4_ChrX_scaffold_001	22300000	24943668	2643668	11861	0.0044866	222.887
SRR5190289	Brugia malayi	Bm_v4_ChrX_scaffold_001	22300000	24943668	2643668	13010	0.0049212	203.203
SRR3111488	Brugia malayi	Bm_v4_ChrX_scaffold_001	22300000	24943668	2643668	15546	0.0058805	170.055
SRR3111493	Brugia malayi	Bm_v4_ChrX_scaffold_001	22300000	24943668	2643668	11590	0.0043841	228.099
SRR3111498	Brugia malayi	Bm_v4_ChrX_scaffold_001	22300000	24943668	2643668	13959	0.0052802	189.388
SRR5190288	Brugia malayi	Bm_v4_ChrX_scaffold_001	22300000	24943668	2643668	11253	0.0042566	234.93
SRR5190287	Brugia malayi	Bm_v4_ChrX_scaffold_001	22300000	24943668	2643668	7961	0.0030113	332.077
