# Supplementary material for: The genome of Litomosoides sigmodontis illuminates the origins of Y chromosomes in filarial nematodes
Source: PLoS Genet. 2024 Jan 16;20(1):e1011116. doi: 10.1371/journal.pgen.1011116 (PMC10817185; doi:10.1371/journal.pgen.1011116)
Supplement: S2 Table — (XLSX) [file pgen.1011116.s010.xlsx]

## Sheet: Sheet1
Species	Source	BioProject	Assembly accesion	Citation
Acanthocheilonema viteae	WBP (release WBPS18)	PRJEB1697	GCA_900537255.1	-
Brugia malayi	WBP (release WBPS18)	PRJNA10729	GCA_000002995.5	https://doi.org/10.1128%2FMRA.00154-20
Brugia pahangi	WBP (release WBPS18)	PRJEB497	GCA_900618355.1	https://doi.org/10.1038/s41588-018-0262-1
Dirofilaria immitis	ftp://ngs.sanger.ac.uk/production/pathogens/sd21/dimmitis_genome/dimmitis_WSI_2.2.fa	-	-	https://doi.org/10.1101/2023.04.25.538225
Litomosoides sigmodontis	This work	PRJEB64423	-	This work
Loa loa	WBP (release WBPS18)	PRJNA246086	GCA_000733445.1	https://doi.org/10.1186/1471-2164-15-788
Onchocerca gutturosa	Blaxter	PRJEB7568	-	-
Onchocerca ochengi	WBP (release WBPS18)	PRJEB1204	GCA_000950515.2	https://doi.org/10.1038/s41588-018-0262-1
Onchocerca volvulus	WBP (release WBPS18)	PRJEB513	GCA_000499405.2	https://doi.org/10.1038/nmicrobiol.2016.216
Setaria labiatopapillosa	Blaxter	PRJEB7555	-	-
Wuchereria bancrofti	WBP (release WBPS18)	PRJNA275548	GCA_001555675.1	-
